# Supplementary material for: Open Debates Conducive for Vaccination Rate Flatlines: A Scoping Review and Convergent Cross Mapping
Source: Front Public Health. 2022 Apr 14;10:830933. doi: 10.3389/fpubh.2022.830933 (PMC9047174; doi:10.3389/fpubh.2022.830933)
Supplement: Supplementary file 1 [file Data_Sheet_1.xlsx]

## Sheet: Introduction
Supplementary Data for: "Open debates can be a force for vaccination rate flatlines"

## Sheet: GDELT&Google Trends
Timeline of the phrase 'pandemic of the unvaccinated'
Two time series are retrieved from the GDELT (65 multilingual online news via machine translation) and Google Trends (worldwide, in English) between 16 July 2021 and 30 November 2021 for the later CCM analysis.
Date	GDELT (X)	Google Trends (Y)
2021-07-16	0.1657	30
2021-07-17	0.2575	100
2021-07-18	0.061	34
2021-07-19	0.0649	0
2021-07-20	0.1074	30
2021-07-21	0.0552	0
2021-07-22	0.0689	61
2021-07-23	0.112	15
2021-07-24	0.0747	0
2021-07-25	0.0397	0
2021-07-26	0.0591	14
2021-07-27	0.0917	29
2021-07-28	0.0834	0
2021-07-29	0.1248	15
2021-07-30	0.105	15
2021-07-31	0.0457	16
2021-08-01	0.0209	16
2021-08-02	0.0289	44
2021-08-03	0.0545	15
2021-08-04	0.0845	0
2021-08-05	0.0288	29
2021-08-06	0.0319	15
2021-08-07	0.0207	0
2021-08-08	0.0299	0
2021-08-09	0.0516	0
2021-08-10	0.0496	0
2021-08-11	0.0224	15
2021-08-12	0.0219	0
2021-08-13	0.0138	15
2021-08-14	0.0292	33
2021-08-15	0.0083	17
2021-08-16	0.0056	0
2021-08-17	0.0136	14
2021-08-18	0.0347	0
2021-08-19	0.0305	15
2021-08-20	0.0239	0
2021-08-21	0.0219	0
2021-08-22	0.0207	0
2021-08-23	0.0197	0
2021-08-24	0.0221	0
2021-08-25	0.0118	0
2021-08-26	0.0241	0
2021-08-27	0.0235	15
2021-08-28	0.0103	16
2021-08-29	0.0146	33
2021-08-30	0.0145	0
2021-08-31	0.0166	0
2021-09-01	0.1246	0
2021-09-02	0.0465	0
2021-09-03	0.0321	0
2021-09-04	0.0493	18
2021-09-05	0.0528	0
2021-09-06	0.0169	0
2021-09-07	0.0394	0
2021-09-08	0.0171	0
2021-09-09	0.0268	0
2021-09-10	0.0615	16
2021-09-11	0.0361	0
2021-09-12	0.0228	0
2021-09-13	0.027	0
2021-09-14	0.1219	15
2021-09-15	0.0463	0
2021-09-16	0.0185	0
2021-09-17	0.0103	0
2021-09-18	0.0148	18
2021-09-19	0.0855	0
2021-09-20	0.0086	0
2021-09-21	0.0078	0
2021-09-22	0.006	15
2021-09-23	0.0108	16
2021-09-24	0.0296	0
2021-09-25	0.0185	0
2021-09-26	0.0067	0
2021-09-27	0.057	0
2021-09-28	0.0388	15
2021-09-29	0.0131	30
2021-09-30	0.0097	0
2021-10-01	0.0111	16
2021-10-02	0.1005	0
2021-10-03	0.0239	0
2021-10-04	0.0065	0
2021-10-05	0.0058	0
2021-10-06	0.0346	0
2021-10-07	0.0068	0
2021-10-08	0.0062	0
2021-10-09	0.0025	0
2021-10-10	0.0034	0
2021-10-11	0.003	0
2021-10-12	0.0019	0
2021-10-13	0.0023	0
2021-10-14	0.0029	0
2021-10-15	0.002	0
2021-10-16	0.0046	0
2021-10-17	0.0042	0
2021-10-18	0.0038	0
2021-10-19	0.0032	0
2021-10-20	0.0026	0
2021-10-21	0.0034	0
2021-10-22	0.0169	0
2021-10-23	0.0809	0
2021-10-24	0.0219	0
2021-10-25	0.0182	0
2021-10-26	0.0093	0
2021-10-27	0.0068	10
2021-10-28	0.0026	0
2021-10-29	0.0036	0
2021-10-30	0.0078	0
2021-10-31	0.0037	0
2021-11-01	0.0031	0
2021-11-02	0.0151	0
2021-11-03	0.0192	10
2021-11-04	0.0187	0
2021-11-05	0.0158	0
2021-11-06	0.0131	0
2021-11-07	0.0076	0
2021-11-08	0.0281	0
2021-11-09	0.0076	10
2021-11-10	0.0145	0
2021-11-11	0.016	0
2021-11-12	0.0129	0
2021-11-13	0.0177	24
2021-11-14	0.0113	12
2021-11-15	0.0141	0
2021-11-16	0.0056	19
2021-11-17	0.0142	0
2021-11-18	0.0084	10
2021-11-19	0.0077	0
2021-11-20	0.0055	0
2021-11-21	0.0067	0
2021-11-22	0.0051	10
2021-11-23	0.0061	10
2021-11-24	0.0069	0
2021-11-25	0.0063	0
2021-11-26	0.0036	0
2021-11-27	0.0055	0
2021-11-28	0.0015	0
2021-11-29	0.0035	0
2021-11-30	0.0109	0

## Sheet: CCM model
Detecting causation with convergent cross mapping (CCM) model
To demonstrate the dynamic relationships between news media (NM)(using the indicator from GDELT, X) and collective search behaviors (CSB)(using the indicator from Google Trends, Y), we employed the convergent cross mapping (CCM) model to detect mutual interactions. Here, the observation time length is L=138 days, and the optimal dimension E=3.
LibSize (day)	NM versus CSB	CSB versus NM
0	NA	NA
1	NA	NA
2	NA	NA
3	NA	NA
4	0	0
5	0.0672915	0.0984663
6	0.0809054	0.102136
7	0.0827994	0.140331
8	0.0805154	0.125678
9	0.0709204	0.139447
10	0.108072	0.141039
11	0.104408	0.114506
12	0.0866115	0.121124
13	0.0963631	0.134961
14	0.0963876	0.141831
15	0.103441	0.134548
16	0.100204	0.121655
17	0.11096	0.119683
18	0.0796593	0.1156
19	0.0973593	0.141918
20	0.10436	0.14124
21	0.0894259	0.148257
22	0.0936866	0.135143
23	0.0897218	0.160999
24	0.0981787	0.156238
25	0.11435	0.160534
26	0.0873401	0.146927
27	0.0888972	0.147918
28	0.101984	0.136619
29	0.100868	0.140697
30	0.104277	0.166141
31	0.101273	0.151522
32	0.10204	0.155494
33	0.0995702	0.165223
34	0.0933129	0.128007
35	0.0942638	0.151786
36	0.0907414	0.139678
37	0.0980824	0.130063
38	0.0981852	0.145369
39	0.0954077	0.150301
40	0.0858397	0.160043
41	0.0936097	0.147723
42	0.101703	0.164543
43	0.087794	0.150078
44	0.0848786	0.147562
45	0.0873957	0.147356
46	0.0838243	0.166704
47	0.0885647	0.142127
48	0.085569	0.138624
49	0.0973506	0.141913
50	0.087357	0.155423
51	0.099164	0.149934
52	0.0769687	0.146771
53	0.0959199	0.152743
54	0.0821718	0.139555
55	0.0984534	0.141006
56	0.0797854	0.159292
57	0.0842739	0.142979
58	0.0777387	0.136635
59	0.0837274	0.146183
60	0.0779485	0.148801
61	0.0759622	0.127532
62	0.0887078	0.150899
63	0.0809505	0.147708
64	0.081756	0.137744
65	0.0760194	0.150222
66	0.0694497	0.131751
67	0.0711654	0.138927
68	0.065998	0.139721
69	0.0762102	0.139755
70	0.0652689	0.135107
71	0.076238	0.143183
72	0.0761459	0.145854
73	0.0604775	0.136696
74	0.0681501	0.136955
75	0.06551	0.146145
76	0.0558942	0.159097
77	0.0687052	0.140595
78	0.0506283	0.128667
79	0.0674639	0.131449
80	0.0721631	0.130351
81	0.062972	0.125873
82	0.0620546	0.14164
83	0.0574066	0.126667
84	0.0629371	0.130117
85	0.0637261	0.138939
86	0.0583933	0.139288
87	0.0588231	0.130143
88	0.0659312	0.134222
89	0.06625	0.129988
90	0.0511777	0.139934
91	0.0565319	0.127138
92	0.0571806	0.129943
93	0.0595756	0.124816
94	0.0520331	0.13285
95	0.0564116	0.126997
96	0.0491523	0.14242
97	0.062444	0.130446
98	0.0587717	0.134682
99	0.0558921	0.135663
100	0.054374	0.135435
101	0.056402	0.137747
102	0.0561324	0.128601
103	0.0608157	0.125477
104	0.0544971	0.128062
105	0.0586306	0.128641
106	0.0562795	0.133456
107	0.0572265	0.125942
108	0.0595248	0.146275
109	0.0550226	0.134966
110	0.0510055	0.128433
111	0.0562698	0.125385
112	0.0537261	0.146339
113	0.0536287	0.130587
114	0.0626634	0.132874
115	0.061613	0.140059
116	0.0631445	0.130383
117	0.0562955	0.136265
118	0.0608108	0.144217
119	0.0597239	0.132673
120	0.0578682	0.127697
121	0.0602476	0.136526
122	0.0630258	0.139602
123	0.0621207	0.129646
124	0.0613971	0.128395
125	0.0601417	0.138595
126	0.0622945	0.137293
127	0.0684969	0.136634
128	0.0647125	0.146323
129	0.0624518	0.14966
130	0.064519	0.142208
131	0.0658792	0.138587
132	0.0654967	0.138761
133	0.0674751	0.143641
134	0.0656777	0.136417
135	0.0667621	0.145968
136	0.0660051	0.142601
137	NA	NA
